# Supplementary material for: Synergistically Enhanced Ta2O5/AgNPs SERS Substrate Coupled with Deep Learning for Ultra-Sensitive Microplastic Detection
Source: Materials (Basel). 2025 Dec 25;19(1):90. doi: 10.3390/ma19010090 (PMC12786570; doi:10.3390/ma19010090)
Supplement: Supplementary file 1 [file materials-19-00090-s001.zip]

Archive with 1 entries (1 files):
- materials-4048144-supplementary.pdf
